# Supplementary material for: Neutrophil breaching of the blood vessel pericyte layer during diapedesis requires mast cell-derived IL-17A
Source: Nat Commun. 2022 Nov 17;13:7029. doi: 10.1038/s41467-022-34695-7 (PMC9672103; doi:10.1038/s41467-022-34695-7)
Supplement: Supplementary file 14 — Source Data [file 41467_2022_34695_MOESM14_ESM.xlsx]

## Sheet: Fig 1
Fig 1b			Fig1 c			Fig1f			Fig. 1h									Fig. 1j
Perivascular MCs	Extravascular Neutrophils		Perivascular MCs	Extravascular Neutrophils		TEM	TPM		>10	<10		>10	<10		>10	<10		No Mac and MC	Mac	MC
5	25		13	47		0	50		128	18.4		41	5		0.214	0.808		40	20	40
3	13		15	88		26.92	51.72		45.1	35.4		13	12		0.46	0.22		0	50	50
2	16		12	76		50	58.82		47.5	19.3		25	4		0.521	0.718		0	0	100
1	5		4	9		70	100		34.5	27		12	30		0.587	0.315		0	0	100
0	14		6	16		22.22	82.335		43.1	45.5		15	20		0.334	0.461		0	50	50
3	14		15	12					29.8	61.3		18	20		0.133	0.497
3	25		7	24					44.5	25.6		17	9		0.288	0.368
0	2		9	47					20.3	16.9		12	10		0.646	0.547
2	5		8	13					30.9	20.1		16	10		0.109	0.533
2	21		9	54					22.8	29.2		17	11		0.241	0.703
0	17		3	0					25.2	32.1		15	15		0.481	0.475
3	23		11	30					78.2	51.8		34	22		0.101	0.53
1	9		3	28					61.4	20.8		28	9		0.128	0.834
6	13		6	12					106	13		29	11		0.264	0.392
13	53		9	29					17			7	13		0.311	0.483
0	3		9	26					48.2			40	35		0.36	0.594
6	24		7	19					77.1			43	13		0.0497	0.455
9	15		2	15								35	19		0.359	0.315
8	20		7	67								6	36		0.495	0.407
0	1		8	18								51	15		0.28	0.382
5	14		7	19								17	25		0.43
6	11		2	17
5	11		6	13
3	15		8	11
4	17		6	13
7	36		3	17
0	1		2	5
0	3		7	35
2	4		6	30
4	21		5	8
3	14		8	20
3	14		4	15
3	4		7	27
0	1		8	30
2	6		3	8
7	21		7	30
6	8		7	55
1	1		5	0
0	12		9	8
1	12		6	6
4	22		11	37
7	16
3	24
0	7
2	17
5	6
4	18
4	15
3	15
7	10
6	15
0	11
3	24
5	22
8	13
4	11
2	16
0	11
2	27
4	25
5	12
4	6
5	23

## Sheet: Fig 2
Fig. 2b			Fig. 2d									Fig.2e			Fig.2f			Fig.2g
MCctrl	MCKO		MCctrl	MCKO		MCctrl	MCKO		MCctrl	MCKO		MCctrl	MCKO		MCctrl	MCKO		MCctrl	MCKO
14	13		45.1	7.87		41	10		0.214	0.534		28	3		4	0		13	3
24	10		47.5	34.9		13	19		0.46	0.202		29	3		4	0		6	10
10	12		18.4	40.9		25	21		0.521	0.545		17	16		1	2		11	5
9	4		34.5	104		5	16		0.808	0.244		17	8		1	0		7	4
19			35.4	26.4		12	37		0.587	0.644		36	0		3	0		10	6
			19.3	64.8		12	45		0.22	0.202									3
			43.1	111		4	45		0.718	0.0802
			29.8	56.1		15	27		0.334	0.111
			27	164		18	20		0.315	0.0446
			45.5	30.7		30	16		0.461	0.276
			44.5	33.9		20	24		0.288	0.477
			20.3	15.4		17	13		0.646	0.466
			30.9	23.7		12	29		0.241	0.545
			22.8	13.8		16	82		0.497	0.458
			61.3	52.5		17	68		0.481	0.358
			25.2	67.3		20	111		0.128	0.336
			78.2	132		15	37		0.368	0.25
			61.4	166		34	24		0.264	0.026
			25.6	87.2		28	14		0.311	0.0427
			17	115		9	25		0.547	0.152
			16.9	51.5		29	42		0.533	0.182
			20.1	88		7	27		0.703	0.139
			29.2	43.9		10			0.475	0.196
			32.1	34.8		10			0.53	0.138
			51.8			11			0.36
			48.2			15			0.834
			20.8			22			0.0497
			77.1			40			0.392
			13			9
						43
						11

## Sheet: Fig3
Fig3a					Fig3b										Fig3c																				Fig3e														Fig.3f
Perito	Skin	Heart	CM			Macrophages				MC						MCctrl										MCKO										PBS						TNF							EC
1.17	3.3	3.72	4.33		PBS	1.59	1.74	1.63	2.22	4.33	3.21	3.3	3.95		PBS	10.3433	14.4934	11.8789	13.7081	18.9096	8.51					0.78	8.53	6.11	4.58	3.39					WT	0	0	0	0	0	1	8	8	15	17	16	11		CM
1.11	2.99	2.17	3.21		TNF	1	1.26	1.1	1.27	2.49	2.76	2.44	2.93		TNF	4.63	8.02	9.47	6.15	9.46	6.75678	6.41433	10.5274	10.1	7.12	0.76	1.35	3.14	4.75	4.36	2.38	7.52393	4.41		IL-17A KO	0	0	0	0	0		4	3	6	6	7			3.16
1.25	2.59	2.45	3.3																																														1.75
1.11	2.92	2.61	3.95																																														2.46
1	2.81	3.11																																															1.92
																																																	1.64
																																																	1.85
[truncated: 19 more columns]

## Sheet: Fig4
Fig4c														Fig4d													Fig4e																	Fig4f
	PBS						TNF								PBS						TNF							PBS						TNF											PBS				TNF
WT	7.91	7.95	5.12	7.49	5.7	5.9	14.06	17.92	12.01	10.16	9.4	22.3		WT	1.6	4.96	1.3	3.24	1.85		8.36	34.39	15.42	31.97	13.45		Ctrl mAb	5.8	3	2.6	6.28	10.91	12.39	16.7	3.4	15.1	28.9	13.1	20.6864	26.9974	25.7379	22.4063		Ctrl mAb	4.63	2.52	2.83	3	11.62
IL-17A KO	3.92	6.03	7.08	2.7	4.3		7.71	9.87	7.13	16.4	12.2			IL-17A KO	5.98	3.51	2.04	2.8	0.95		13.76	11.58	6.37	14.86	16.2		anti-IL-17A mAb	7.8	8	1.9	8.02	11.73	6.76	14.3	5.3	20.1	8.4	9.3	17.2933	19.8551	12.62	15.5837		anti-IL-17A mAb	2.16	2.91	1.95	1.2	7.88
[truncated: 5 more columns]

## Sheet: Fig 5
Fig5b																																				Fig5c
	No MC												<3 MCs												>3MCs												no mcs
PBS	4.7	11.3	10.7	8.16	10.9	10.5	11.73	9.4	7	9.8	2.75		9.4	14.1	10.68	17.7	1.15	0.84	14.5	3.3	10.04	4.42			9.43	22.43	11.1	5.92		2.53	2.69	4.24	7.7	2.25		PBS	7.61	0.28	1.84	3.88	4.32	2.7	1.96	8.02	2.4	1.77	1.99	0.5
TNF	9.12	16.75	15.5	24.95	7.83	5.7	11.9	17	12.75				10.96	15.4	17.5	16.4	16.05	11.1	20.1	13.86	20.23	19.05	12.17		15.6	18.6	24	30.93	14.1	14.7	17.7	21.31				TNF	14.48	3.63	6.38	1.65	6.82	6.26	10.04	6.79	11.91	9.08	37.2	10.15	9.61
[truncated: 359 more columns]

## Sheet: Fig6
Fig6c			Fig6d			Fig6e			Fig6g
MCWT	MCIL-17AKO		MCWT	MCIL-17AKO		MCWT	MCIL-17AKO			MCWT																													MCIL-17AKO
1	2		8.4	26.8		12.5	8.7		20-15	1	1	1	1	1	1	1	1	1	1	1	1	1	1	1	1	1	1	1	1	1	1	1	1	1	1	1	1		1	1	1	1	1	1	1	1	1	1	1
1	2		21.5	11.3		3.8	21.9		15-10	0.95	1.05	0.96	1.02	0.98	1.06	1.1	1.09	0.86	0.98	1.02	1.03	1.35	1.06	1.18	1.14	1.61	1.19	1.04	1.11	0.92	0.96	1.19	1.23	1.18	0.97	0.95	1.03		1.11	0.95	0.89	0.97	0.95	0.88	1.1	0.91	0.94	1.14	1.04
2	1		8	7.7		17.4	12.8		10-5	0.88	1.04	0.84	0.83	1.01	1.02	1.29	1.09	1.04	0.99	0.93	1.05	1.45	1.04	1.24	1.19	1.18	1.19	1.02	1.13	0.99	0.85	1.15	1.34	1.22	0.88	1.45	0.86		1.22	0.92	0.82	0.93	1.02	0.98	1.03	0.87	1	1.17	0.87
1	4		5.2	8.4		12.6	27.7		5-0	0.87	1.23	0.9	1.12	1.31	1.03	1.69	1.12	1.06	1.02	1.03	1.03	1.36	1.14	1.3	1.11	1.28	1.02	1.29	1.31	1.08	0.85	1.15	1.36	1.3	1.13	1.51	1.13		1.13	0.99	0.86	0.93	0.96	1.34	0.97	0.88	0.84	0.9	0.99
2	1		8.8	19.1		35	22.5
[truncated: 69 more columns]

## Sheet: Sup S1
Sup 1b				Sup1c																					Sup1g				Sup1h	Macrophages		Mast cells
MC c	MC a	MC v		MC 0/20	MC 20/40	MC 40			Capillary					Artery					Venule						Mac 0/20	Mac 20/40	Mac 40		PBS	TNF-α		PBS	TNF-α
0	1.4	3.72		0	1.57	1.01		Mac	3.88	1.2	1.25	3	3	7	4	4.6	9.2	6	8.45	7.35	7.25	10.6	10.1		2.14	2.99	2.32		13	22.3		4.3	2.8
0	2.09	2.74		1.3	1.31	0.65		DC	2	1	5			1	4	6			3	6	8				0	2.32	1.6		8.3	12.6		2.8	5.1
0.75	3.8	3.25		0	0.98	0.19																			2.85	2.76	1.6		15.2	17.6		3.2	3.1
0	1.8	2.07		0	1.21	0.9																			3.65	3.75	2.43		14.5	17.8		1	4
0	5.25	3.1																							1.78	4.03	2.1

## Sheet: Sup S3
Sup3c			Sup3e	Rolling
MCctrl	MCdef			MCctrl									MC def							Adhesion	MCctrl								MCdefi
4.5	0		PBS	3	19	13	27	17					11	12	11					PBS	1	1	2	2	3	5			3	2	2	3	6
4.09091	0		TNF	14	21	26	48	35	51	37	42	67	18	33	26	74	43	50		TNF	13	11	11	18	6	7	7	9	16	11	7	7	8
1.9	0
1.5	0.33
1.43	0

## Sheet: Sup 5
Sup5a													Sup5b
	WT						IL17aKO						Perivascular MCs	Extravasuclar Neutrophils
PBS	2	5	2	4	2	3	3	2	3	4	2		0	2
TNF	3	3	5	3	1	2	2	2	3	3	3		4	3
													3	1
													0	0
													0	5
													0	3
													5	3
													2	2
													1	9
													2	3
													1	3
													4	5
													5	4
													6	6
													4	5
													3	2
													2	1
													4	2
													6	0
													3	5
													2	0
													1	1
													4	1
													16	5
													3	2
													9	0
													17	3
													1	0
													8	3
													4	1
													7	2
													3	4
													2	8
													1	1
													11	4
													4	1
													4	4
													5	16
													1	13
													0	10
													0	0
													1	1
													5	7
													6	5
													0	6
													0	14
													8	5
													2	6
													3	8

## Sheet: Sup 7
PBS+ pericytes	TNF + pericytes	PBS + MC + perciytes	TNF + MC + pericytes	TNF + MC + pericytes + anti Il17A	TNF + MC
445	6942	155	11129	12661	14330
26	5462	293	15954	6038	6729
516	6127	408	15156	6228	6749
553	5399	244	17467	8763	5706

[truncated: 4 more sheets: Sup 8, Sup 9, Sup10, Sup 11]
